# Supplementary material for: Cytoprotective Mechanisms of DJ-1: Implications in Cardiac Pathophysiology
Source: Molecules. 2021 Jun 22;26(13):3795. doi: 10.3390/molecules26133795 (PMC8270312; doi:10.3390/molecules26133795)
Supplement: Supplementary file 1 [file molecules-26-03795-s001.zip]

Archive with 1 entries (1 files):
- molecules-1239111-supplementary-corected.pdf
